# Supplementary material for: Application of alkaline phosphatase-to-hemoglobin and lactate dehydrogenase-to-hemoglobin ratios as novel noninvasive indices for predicting severe acute pancreatitis in patients
Source: PLoS One. 2024 Nov 19;19(11):e0312181. doi: 10.1371/journal.pone.0312181 (PMC11575775; doi:10.1371/journal.pone.0312181)
Supplement: S1 Dataset — (XLSX) [file pone.0312181.s001.xlsx]

## Sheet: SAP
Sample	Departments	Diagnosis	ALP	Reference value	LDH	Reference value	★Ca	Reference value	HGB	Reference value	ALP/HGB	LDH/HGB
830	Surgical emergency	Abdominal pain to be investigated；severe acute pancreatitis	491	34-114	185	109-245	2.54	2.03-2.54	89	110-160	5.51685	2.07865
696	Surgical emergency	Abdominal pain to be investigated；severe acute pancreatitis	71	34-114	326	109-245	2.35	2.03-2.54	146	110-160	0.486301	2.23288
738	Surgery emergency	Severe acute pancreatitis after abdominal puncture	191	34-114	166	109-245	2.34	2.03-2.54	119	110-160	1.60504	1.39496
702	Surgery emergency	Severe acute pancreatitis； abdominalpain to be investigated	87	34-114	246	109-245	2.53	2.03-2.54	142	110-160	0.612676	1.73239
811	Surgery emergency	Abdominal cavity infection； severe acute pancreatitis	72	34-114	594	109-245	2.05	2.03-2.54	143	110-160	0.503497	4.15385
155	Surgical emergency	Severe acute pancreatitis	102	34-114	203	109-245	2.09	2.03-2.54	143	110-160	0.713287	1.41958
519	Surgery emergency	Severe acute pancreatitis	55	34-114	275	109-245	1.81	2.03-2.54	90	110-160	0.611111	3.05556
52	Department of Intensive Care medicine	Severe acute pancreatitis	37	34-114	220	109-245	2.13	2.03-2.54	123	110-160	0.300813	1.78862
628	Surgery emergency	Severe acute pancreatitis； abdominaleffusion abdominal infection	42	34-114	226	109-245	2.24	2.03-2.54	135	110-160	0.311111	1.67407
89	Gastrointestinal surgery fourth acute abdominal center	Severe acute pancreatitis	61	34-114	140	109-245	2.32	2.03-2.54	111	110-160	0.54955	1.26126
14	Hepatobiliary pancreatic surgery	Severe acute pancreatitis；abdominal infection	155	34-114	357	109-245	2.39	2.03-2.54	127	110-160	1.22047	2.81102
795	Department of Intensive Care Medicine	Acute pancreatitis severe, shock,	46	34-114	746	109-245	1.86	2.03-2.54	144	110-160	0.319444	5.18056
820	Hepatobiliary pancreatic surgery	Severe acute pancreatitis pancreatic cyst；diabetes	128	34-114	185	109-245	2.19	2.03-2.54	122	110-160	1.04918	1.51639
825	Hepatobiliary pancreatic surgery	Severe acute pancreatitis	43	34-114	211	109-245	2.14	2.03-2.54	115	110-160	0.373913	1.83478

## Sheet: MAP
Sample ID	Department	Code	Diagnosis	ALP	Reference value	LDH	Reference value	★Ca	Reference value	HGB	Reference value	ALP/Hb	LDH/Hb
905	Surgical emergency	1	Abdominal pain, acute pancreatitis?	94	34-114	348	109-245	2.29	2.03-2.54	173	110-160	0.543353	2.01156
787	Surgical emergency	1	Abdominal pain, acute pancreatitis	57	34-114	331	109-245	2.36	2.03-2.54	159		0.358491	2.08176
833	Surgical emergency	1	Abdominal pain, acute pancreatitis	112	34-114	220	109-245	2.61	2.03-2.54	140	110-160	0.8	1.57143
653	Surgical emergency	1	Abdominal pain, acute pancreatitis?	70	34-114	172	109-245	2.33	2.03-2.54	155	110-160	0.451613	1.10968
842	Surgical emergency	1	Abdominal pain, acute pancreatitis?	114	34-114	170	109-245	2.5	2.03-2.54	159	110-160	0.716981	1.06918
819	Surgical emergency	1	Abdominal pain, acute pancreatitis?	107	34-114	267	109-245	2.43	2.03-2.54	32	110-160	3.34375	8.34375
852	Surgical emergency	1	Abdominal pain, acute pancreatitis?	69	34-114	308	109-245	2.49	2.03-2.54	153	110-160	0.45098	2.01307
799	Surgical emergency	1	Abdominal pain to be checked, acute pancreatitis?	68	34-114	254	109-245	2.16	2.03-2.54	149	110-160	0.456376	1.7047
738	Surgical emergency	1	Abdominal pain to be checked, acute pancreatitis?	96	34-114	215	109-245	2.41	2.03-2.54	161	110-160	0.596273	1.3354
783	Surgical emergency	1	Abdominal pain to be checked, acute pancreatitis?	127	34-114	302	109-245	2.46	2.03-2.54	166	110-160	0.76506	1.81928
811	Surgical emergency	1	Abdominal pain to be checked, acute pancreatitis?	91	34-114	136	109-245	2.46	2.03-2.54	142	110-160	0.640845	0.957746
561	Surgical emergency	1	Abdominal pain to be checked, acute pancreatitis?	53	34-114	133	109-245	2.33	2.03-2.54	142	110-160	0.373239	0.93662
76	Breast surgery	1	Acute pancreatitis	78	34-114	224	109-245	2.13	2.03-2.54	154	110-160	0.506494	1.45455
78	Hepatobiliary and Pancreatic Surgery I	1	Acute pancreatitis	134	34-114	182	109-245	2.05	2.03-2.54	118		1.13559	1.54237
865	Gastrointestinal Surgery IV	1	Acute pancreatitis	344	34-114	261	109-245	2.46	2.03-2.54	84		4.09524	3.10714
867	Surgical emergency	1	Acute pancreatitis	56	34-114	254	109-245	2.36	2.03-2.54	117		0.478632	2.17094
202	Hepatobiliary and Pancreatic Surgery IV	1	Acute pancreatitis	84	34-114	123	109-245	2.26	2.03-2.54	100	110-160	0.84	1.23
290	Breast surgery	1	Acute pancreatitis	49	34-114	102	109-245	1.98	2.03-2.54	114	110-160	0.429825	0.894737
890	Hepatobiliary and Pancreatic Surgery I	1	Acute pancreatitis	176	34-114	120	109-245	2.35	2.03-2.54	106		1.66038	1.13208
114	Hepatobiliary and Pancreatic Surgery Five	1	Acute pancreatitis	82	34-114	565	109-245	1.61	2.03-2.54	104	110-160	0.788462	5.43269
115	Hepatobiliary and Pancreatic Surgery I	1	Acute pancreatitis	101	34-114	185	109-245	2.17	2.03-2.54	101	110-160	1	1.83168
76	Hepatobiliary and Pancreatic Surgery IV	1	Acute pancreatitis	87	34-114	232	109-245	2.1	2.03-2.54	126	110-160	0.690476	1.84127
718	Hepatobiliary and Pancreatic Surgery I	1	Acute pancreatitis	215	34-114	291	109-245	2.42	2.03-2.54	120		1.79167	2.425
784	Gastrointestinal Surgery IV	1	Acute pancreatitis	41	34-114	1943	109-245	1.53	2.03-2.54	156		0.262821	12.4551
172	Hepatobiliary and Pancreatic Surgery IV	1	Acute pancreatitis	112	34-114	401	109-245	2.01	2.03-2.54	132		0.848485	3.03788
176	Hepatobiliary and Pancreatic Surgery IV	1	Acute pancreatitis	46	34-114	219	109-245	1.82	2.03-2.54	77	110-160	0.597403	2.84416
2	Hepatobiliary and Pancreatic Surgery II	1	Acute pancreatitis	42	34-114	842	109-245	1.07	2.03-2.54	106		0.396226	7.9434
263	Hepatobiliary and Pancreatic Surgery I	1	Acute pancreatitis	86	34-114	175	109-245	2.4	2.03-2.54	145	110-160	0.593103	1.2069
30	Gastrointestinal Surgery IV	1	Acute pancreatitis	95	34-114	820	109-245	1.78	2.03-2.54	202		0.470297	4.05941
662	Hepatobiliary and Pancreatic Surgery I	1	Acute pancreatitis	69	34-114	190	109-245	2.33	2.03-2.54	124	110-160	0.556452	1.53226
730	Surgical emergency	1	Acute pancreatitis	131	34-114	240	109-245	2.3	2.03-2.54	102		1.28431	2.35294
237	Hepatobiliary and Pancreatic Surgery IV	1	Acute pancreatitis	248	34-114	299	109-245	2.28	2.03-2.54	150		1.65333	1.99333
122	Gastrointestinal Surgery IV	1	Acute pancreatitis	55	34-114	210	109-245	2.2	2.03-2.54	148	110-160	0.371622	1.41892
112	Gastrointestinal Surgery IV	1	Acute pancreatitis	58	34-114	172	109-245	2.18	2.03-2.54	119	110-160	0.487395	1.44538
249	Gastrointestinal Surgery IV	1	Acute pancreatitis	80	34-114	257	109-245	1.97	2.03-2.54	138		0.57971	1.86232
3	Hepatobiliary and Pancreatic Surgery I	1	Acute pancreatitis	244	34-114	123	109-245	2.31	2.03-2.54	148		1.64865	0.831081
319	Hepatobiliary and Pancreatic Surgery IV	1	Acute pancreatitis	85	34-114	124	109-245	2.26	2.03-2.54	124	110-160	0.685484	1
134	Hepatobiliary and Pancreatic Surgery IV	1	Acute pancreatitis	63	34-114	521	109-245	1.58	2.03-2.54	189		0.333333	2.75661
648	Hepatobiliary and Pancreatic Surgery I	1	Acute pancreatitis	102	34-114	158	109-245	2.08	2.03-2.54	126	110-160	0.809524	1.25397
387	Hepatobiliary and Pancreatic Surgery II	1	Acute pancreatitis	129	34-114	149	109-245	2.1	2.03-2.54	118		1.09322	1.26271
604	Surgical emergency	1	Acute pancreatitis	55	34-114	122	109-245	2.47	2.03-2.54	160	110-160	0.34375	0.7625
822	Surgical emergency	1	Acute pancreatitis	78	34-114	283	109-245	2.09	2.03-2.54	138		0.565217	2.05072
169	Gastroenterology I	1	Acute pancreatitis	102	34-114	120	109-245	2.41	2.03-2.54	144	110-160	0.708333	0.833333
308	Thoracic surgery	1	Acute pancreatitis	77	34-114	90	109-245	1.84	2.03-2.54	107	110-160	0.719626	0.841121
707	Surgical emergency	1	Acute pancreatitis	84	34-114	204	109-245	2.52	2.03-2.54	106	110-160	0.792453	1.92453
730	Surgical emergency	1	Acute pancreatitis	92	34-114	211	109-245	2.34	2.03-2.54	141	110-160	0.652482	1.49645
745	Surgical emergency	1	Acute pancreatitis	110	34-114	264	109-245	2.66	2.03-2.54	177		0.621469	1.49153
19	Breast surgery	1	Acute pancreatitis	81	34-114	177	109-245	2.3	2.03-2.54	145	110-160	0.558621	1.22069
2	Breast surgery	1	Acute pancreatitis	85	34-114	175	109-245	2.09	2.03-2.54	150	110-160	0.566667	1.16667
315	Hepatobiliary and Pancreatic Surgery IV	1	Acute pancreatitis	78	34-114	260	109-245	1.94	2.03-2.54	109	110-160	0.715596	2.38532
346	Hepatobiliary and Pancreatic Surgery IV	1	Acute pancreatitis	73	34-114	108	109-245	2.23	2.03-2.54	129	110-160	0.565891	0.837209
38	Hepatobiliary and Pancreatic Surgery IV	1	Acute pancreatitis	419	34-114	147	109-245	1.9	2.03-2.54	123		3.4065	1.19512
707	Hepatobiliary and Pancreatic Surgery I	1	Acute pancreatitis	105	34-114	316	109-245	2.37	2.03-2.54	149		0.704698	2.12081
889	Hepatobiliary and Pancreatic Surgery I	1	Acute pancreatitis	105	34-114	194	109-245	2.42	2.03-2.54	139	110-160	0.755396	1.39568
313	Hepatobiliary and Pancreatic Surgery I	1	Acute pancreatitis	121	34-114	184	109-245	1.99	2.03-2.54	123		0.98374	1.49593
763	Surgical emergency	1	Acute pancreatitis	114	34-114	258	109-245	2.53	2.03-2.54	145		0.786207	1.77931
780	Surgical emergency	1	Acute pancreatitis	171	34-114	210	109-245	2.23	2.03-2.54	146		1.17123	1.43836
784	.Gastrointestinal Surgery III	1	Acute pancreatitis	182	34-114	213	109-245	2.21	2.03-2.54	113		1.61062	1.88496
2	Gastrointestinal Surgery IV	1	Acute pancreatitis	202	34-114	833	109-245	2.06	2.03-2.54	144		1.40278	5.78472
52	Breast surgery	1	Acute pancreatitis	95	34-114	500	109-245	2.38	2.03-2.54	185		0.513514	2.7027
544	.Gastrointestinal Surgery III	1	Acute pancreatitis	46	34-114	622	109-245	1.64	2.03-2.54	76		0.605263	8.18421
23	Hepatobiliary and Pancreatic Surgery II	1	Acute pancreatitis	179	34-114	209	109-245	2	2.03-2.54	85		2.10588	2.45882
48	Hepatobiliary and Pancreatic Surgery I	1	Acute pancreatitis	64	34-114	144	109-245	2.05	2.03-2.54	107	110-160	0.598131	1.34579
772	Surgical emergency	1	Acute pancreatitis	61	34-114	270	109-245	2.48	2.03-2.54	186		0.327957	1.45161
54	Hepatobiliary and Pancreatic Surgery I	1	Acute pancreatitis	52	34-114	220	109-245	1.98	2.03-2.54	128	110-160	0.40625	1.71875
778	Surgical emergency	1	Acute pancreatitis	65	34-114	221	109-245	2.31	2.03-2.54	124	110-160	0.524194	1.78226
121	Interventional Vascular Department	1	Acute pancreatitis	70	34-114	213	109-245	2.2	2.03-2.54	145	110-160	0.482759	1.46897
9	Gastrointestinal Surgery IV	1	Acute pancreatitis	74	34-114	224	109-245	2.18	2.03-2.54	125	110-160	0.592	1.792
675	Surgical emergency	1	Acute pancreatitis	68	34-114	114	109-245	2.38	2.03-2.54	132	110-160	0.515152	0.863636
110	Gastrointestinal Surgery IV	1	Acute pancreatitis	99	34-114	163	109-245	2.3	2.03-2.54	145	110-160	0.682759	1.12414
70	.Gastrointestinal Surgery III	1	Acute pancreatitis	105	34-114	117	109-245	2.14	2.03-2.54	89	110-160	1.17978	1.31461
29	Hepatobiliary and Pancreatic Surgery IV	1	Acute pancreatitis	48	34-114	167	109-245	2.21	2.03-2.54	111	110-160	0.432432	1.5045
3	Hepatobiliary and Pancreatic Surgery IV	1	Acute pancreatitis	115	34-114	129	109-245	2.29	2.03-2.54	145		0.793103	0.889655
711	Hepatobiliary and Pancreatic Surgery I	1	Acute pancreatitis	60	34-114	1046	109-245	1.6	2.03-2.54	117		0.512821	8.94017
45	Breast surgery	1	Acute pancreatitis	191	34-114	213	109-245	2.26	2.03-2.54	143		1.33566	1.48951
657	Surgical emergency	1	Acute pancreatitis	57	34-114	236	109-245	2.45	2.03-2.54	143	110-160	0.398601	1.65035
678	Surgical emergency	1	Acute pancreatitis	83	34-114	233	109-245	2.47	2.03-2.54	121	110-160	0.68595	1.92562
822	Surgical emergency	1	Acute pancreatitis	81	34-114	152	109-245	2.52	2.03-2.54	149	110-160	0.543624	1.02013
856	Hepatobiliary and Pancreatic Surgery I	1	Acute pancreatitis	171	34-114	181	109-245	2.15	2.03-2.54	150		1.14	1.20667
82	.Oncology Surgery I	1	Acute pancreatitis	85	34-114	269	109-245	2.3	2.03-2.54	153		0.555556	1.75817
812	Surgical emergency	2	Bile duct stones, abdominal infection, acute pancreatitis, liver damage	243	34-114	475	109-245	2.46	2.03-2.54	150		1.62	3.16667
739	Surgical emergency	2	Abdominal pain, acute pancreatitis, abdominal infection	72	34-114	211	109-245	2.44	2.03-2.54	149	110-160	0.483221	1.41611
795	Surgical emergency	2	Abdominal pain, acute pancreatitis, gallstones	143	34-114	435	109-245	2.46	2.03-2.54	153		0.934641	2.84314
744	Surgical emergency	2	Abdominal pain, acute pancreatitis, abdominal infection	82	34-114	230	109-245	2.33	2.03-2.54	140	110-160	0.585714	1.64286
725	Surgical emergency	2	Abdominal pain, acute pancreatitis, abdominal infection	98	34-114	408	109-245	2.31	2.03-2.54	142		0.690141	2.87324
695	Surgical emergency	2	Abdominal pain, acute pancreatitis, abdominal infection	75	34-114	196	109-245	2.46	2.03-2.54	171	110-160	0.438596	1.1462
849	Surgical emergency	2	Abdominal pain, acute pancreatitis, cholecystitis	81	34-114	176	109-245	2.32	2.03-2.54	119	110-160	0.680672	1.47899
817	Surgical emergency	2	Abdominal pain, acute pancreatitis, abdominal infection	77	34-114	190	109-245	2.48	2.03-2.54	168	110-160	0.458333	1.13095
845	Surgical emergency	2	Abdominal pain, acute pancreatitis, abdominal infection	70	34-114	180	109-245	2.42	2.03-2.54	168	110-160	0.416667	1.07143
829	Surgical emergency	2	Abdominal pain, acute pancreatitis, abdominal infection	75	34-114	122	109-245	2.68	2.03-2.54	151	110-160	0.496689	0.807947
722	Surgical emergency	2	Abdominal pain, acute pancreatitis, abdominal infection	47	34-114	218	109-245	2.35	2.03-2.54	155	110-160	0.303226	1.40645
605	Surgical emergency	2	Abdominal pain, acute pancreatitis, hyperlipidemia	56	34-114	395	109-245	1.99	2.03-2.54	181		0.309392	2.18232
620	Surgical emergency	2	Abdominal pain, acute pancreatitis? Hyperlipidemia Abdominal infection	88	34-114	195	109-245	2.41	2.03-2.54	183	110-160	0.480874	1.06557
817	Surgical emergency	2	Abdominal pain, acute pancreatitis, abdominal infection	152	34-114	816	109-245	2.35	2.03-2.54	161		0.944099	5.06832
731	Surgical emergency	2	Abdominal pain, acute pancreatitis? Abdominal infection	53	34-114	188	109-245	2.46	2.03-2.54	145	110-160	0.365517	1.29655
586	Surgical emergency	2	Abdominal pain, acute pancreatitis? Abdominal infection	86	34-114	210	109-245	2.39	2.03-2.54	167	110-160	0.51497	1.25749
937	Surgical emergency	2	Abdominal pain, acute pancreatitis? Abdominal infection	66	34-114	173	109-245	2.51	2.03-2.54	170	110-160	0.388235	1.01765
601	Surgical emergency	2	Abdominal pain to be checked, abdominal infection, acute cholecystitis, gallbladder stones, bile duct stones, acute pancreatitis, hypertension	160	34-114	403	109-245	2.45	2.03-2.54	139		1.15108	2.89928
837	Surgical emergency	2	Abdominal pain to be checked, abdominal infection, acute cholecystitis, gallstones, acute pancreatitis	176	34-114	240	109-245	2.58	2.03-2.54	152		1.15789	1.57895
516	Surgical emergency	2	Abdominal pain to be checked, abdominal infection, acute pancreatitis	103	34-114	244	109-245	2.46	2.03-2.54	163	110-160	0.631902	1.49693
608	Surgical emergency	2	Abdominal pain to be checked, abdominal infection, acute pancreatitis	66	34-114	264	109-245	2.33	2.03-2.54	116		0.568966	2.27586
623	Surgical emergency	2	Abdominal pain to be checked, abdominal infection, acute pancreatitis	82	34-114	215	109-245	2.36	2.03-2.54	155	110-160	0.529032	1.3871
793	Surgical emergency	2	Abdominal pain to be checked, abdominal infection, acute pancreatitis	140	34-114	214	109-245	2.32	2.03-2.54	132		1.06061	1.62121
907	Surgical emergency	2	Abdominal pain to be checked, abdominal infection, acute pancreatitis	92	34-114	302	109-245	2.46	2.03-2.54	169		0.544379	1.78698
697	Surgical emergency	2	Abdominal pain to be checked, abdominal infection, acute pancreatitis	58	34-114	243	109-245	2.27	2.03-2.54	132	110-160	0.439394	1.84091
621	Surgical emergency	2	Abdominal pain to be checked, abdominal infection, acute pancreatitis	50	34-114	209	109-245	2.51	2.03-2.54	163	110-160	0.306748	1.28221
883	Surgical emergency	2	Abdominal pain to be checked, abdominal infection, acute pancreatitis	126	34-114	142	109-245	2.86	2.03-2.54	165		0.763636	0.860606
846	Surgical emergency	2	Abdominal pain to be checked, abdominal infection, acute pancreatitis	72	34-114	247	109-245	2.35	2.03-2.54	163		0.441718	1.51534
435	Surgical emergency	2	Abdominal pain to be checked, abdominal infection, acute pancreatitis	102	34-114	233	109-245	2.45	2.03-2.54	189	110-160	0.539683	1.2328
680	Surgical emergency	2	Abdominal pain to be checked, abdominal infection, acute pancreatitis, after abdominal puncture	172	34-114	274	109-245	2.39	2.03-2.54	143		1.2028	1.91608
732	Surgical emergency	2	Abdominal pain to be checked, abdominal infection, acute pancreatitis, abnormal liver function	98	34-114	201	109-245	2.2	2.03-2.54	134	110-160	0.731343	1.5
462	Surgical emergency	2	Abdominal pain to be checked, abdominal infection, acute pancreatitis, hyperlipidemia	66	34-114	434	109-245	1.87	2.03-2.54	155		0.425806	2.8
700	Surgical emergency	2	Abdominal pain to be checked, abdominal infection, acute pancreatitis, hyperlipidemia	53	34-114	219	109-245	2.35	2.03-2.54	149	110-160	0.355705	1.4698
648	Surgical emergency	2	Abdominal pain to be checked, abdominal infection, acute pancreatitis, hyperlipidemia, abnormal liver function	59	34-114	205	109-245	2.38	2.03-2.54	177	110-160	0.333333	1.15819
853	Surgical emergency	2	Abdominal pain to be checked, abdominal infection, acute pancreatitis, exudation around the pancreas, urinary stones? Coronary heart disease, diabetes	65	34-114	398	109-245	1.51	2.03-2.54	165		0.393939	2.41212
577	Surgical emergency	2	Abdominal pain to be checked, abdominal infection, acute pancreatitis?	84	34-114	232	109-245	2.32	2.03-2.54	148	110-160	0.567568	1.56757
437	Surgical emergency	2	Abdominal pain to be checked, abdominal infection, acute pancreatitis?	81	34-114	200	109-245	2.46	2.03-2.54	147	110-160	0.55102	1.36054
712	Surgical emergency	2	Abdominal pain to be checked, abdominal infection, acute pancreatitis?	85	34-114	241	109-245	2.56	2.03-2.54	154	110-160	0.551948	1.56494
875	Surgical emergency	2	Abdominal pain to be checked, abdominal infection, acute pancreatitis?	90	34-114	251	109-245	2.47	2.03-2.54	162	110-160	0.555556	1.54938
889	Surgical emergency	2	Abdominal pain to be checked, abdominal infection, acute pancreatitis?	96	34-114	151	109-245	2.42	2.03-2.54	160	110-160	0.6	0.94375
524	Surgical emergency	2	Abdominal pain to be checked, abdominal infection, acute pancreatitis?	107	34-114	408	109-245	2.4	2.03-2.54	179	110-160	0.597765	2.27933
560	Surgical emergency	2	Abdominal pain to be checked, abdominal infection, acute pancreatitis?	70	34-114	356	109-245	2.37	2.03-2.54	155	110-160	0.451613	2.29677
775	Surgical emergency	2	Abdominal pain to be checked, abdominal infection, acute pancreatitis? Peritoneal fluid accumulation	74	34-114	344	109-245	2.35	2.03-2.54	135	110-160	0.548148	2.54815
513	Surgical emergency	2	Abdominal pain to be checked, abdominal infection, acute pancreatitis? Hypertension	81	34-114	299	109-245	2.41	2.03-2.54	191	110-160	0.424084	1.56545
783	Surgical emergency	2	Abdominal pain to be checked, abdominal infection, acute pancreatitis? Coronary heart disease, diabetes	202	34-114	858	109-245	2.15	2.03-2.54	138	110-160	1.46377	6.21739
679	Surgical emergency	2	Abdominal pain to be checked, abdominal infection, acute pancreatitis? Acute cholecystitis, gallbladder neck stones, coronary heart disease, post-PCI surgery, hypertension	115	34-114	300	109-245	2.5	2.03-2.54	173	110-160	0.66474	1.7341
659	Surgical emergency	2	Abdominal pain to be checked, acute pancreatitis, cholecystitis, gallstones	87	34-114	165	109-245	2.43	2.03-2.54	173	110-160	0.50289	0.953757
777	Surgical emergency	2	Abdominal pain to be checked, acute pancreatitis?Pelvic tumor	61	34-114	353	109-245	2.13	2.03-2.54	173	110-160	0.352601	2.04046
827	Surgical emergency	2	Abdominal pain to be checked, acute pancreatitis with exudation, abdominal infection, abnormal liver function, cholecystectomy + bile duct exploration, cardiac valve surgery	425	34-114	205	109-245	2.56	2.03-2.54	141		3.01418	1.4539
878	Surgical emergency	2	Acute cholecystitis with stones, acute pancreatitis, abdominal infection	150	34-114	401	109-245	2.39	2.03-2.54	166		0.903614	2.41566
679	Surgical emergency	2	Acute pancreatitis and abdominal infection	62	34-114	223	109-245	2.24	2.03-2.54	145	110-160	0.427586	1.53793
897	Surgical emergency	2	Acute pancreatitis and abdominal infection	65	34-114	237	109-245	2.11	2.03-2.54	124	110-160	0.524194	1.91129
912	Surgical emergency	2	Acute pancreatitis and abdominal infection	103	34-114	675	109-245	2.07	2.03-2.54	132		0.780303	5.11364
617	Surgical emergency	2	Acute pancreatitis, hyperlipidemia, abdominal infection	80	34-114	159	109-245	2.32	2.03-2.54	161	110-160	0.496894	0.987578
684	Surgical emergency	2	Acute pancreatitis and abdominal infection	98	34-114	165	109-245	2.44	2.03-2.54	171	110-160	0.573099	0.964912
836	Surgical emergency	2	Acute pancreatitis and abdominal infection	60	34-114	270	109-245	2.43	2.03-2.54	159		0.377358	1.69811
697	Surgical emergency	2	Acute pancreatitis, abdominal infection, bile duct stones	328	34-114	232	109-245	2.35	2.03-2.54	133		2.46617	1.74436
855	Surgical emergency	2	Acute pancreatitis, abdominal infection	122	34-114	441	109-245	2.37	2.03-2.54	193		0.632124	2.28497
689	Surgical emergency	2	Acute pancreatitis, abdominal infection	90	34-114	198	109-245	2.44	2.03-2.54	159	110-160	0.566038	1.24528
513	Surgical emergency	2	Acute pancreatitis, abdominal infection	62	34-114	240	109-245	2.45	2.03-2.54	124	110-160	0.5	1.93548
805	Surgical emergency	2	Acute pancreatitis, abdominal infection	98	34-114	226	109-245	2.35	2.03-2.54	160	110-160	0.6125	1.4125
987	Surgical emergency	2	Acute pancreatitis, abdominal infection	44	34-114	216	109-245	1.74	2.03-2.54	91	110-160	0.483516	2.37363
753	Surgical emergency	2	Acute pancreatitis, abdominal infection	51	34-114	186	109-245	2.36	2.03-2.54	163	110-160	0.312883	1.1411
793	Surgical emergency	2	Acute pancreatitis, abdominal infection	105	34-114	139	109-245	2.42	2.03-2.54	163	110-160	0.644172	0.852761
798	Surgical emergency	2	Acute pancreatitis, abdominal infection	74	34-114	155	109-245	2.46	2.03-2.54	146	110-160	0.506849	1.06164
741	Surgical emergency	2	Acute pancreatitis, abdominal infection	94	34-114	230	109-245	2.42	2.03-2.54	185	110-160	0.508108	1.24324
588	Surgical emergency	2	Acute pancreatitis, abdominal infection	92	34-114	322	109-245	2.28	2.03-2.54	148		0.621622	2.17568
502	Surgical emergency	2	Acute pancreatitis, gallstones, coronary heart disease, abnormal liver function	93	34-114	1098	109-245	2.49	2.03-2.54	153		0.607843	7.17647
616	Surgical emergency	2	Acute pancreatitis, abnormal liver function, coronary heart disease, coercive pain, liver qi depression syndrome	80	34-114	214	109-245	2.36	2.03-2.54	139	110-160	0.57554	1.53957
603	Surgical emergency	2	Acute pancreatitis, hyperlipidemia	91	34-114	230	109-245	2.46	2.03-2.54	115	110-160	0.791304	2
630	Surgical emergency	2	Acute pancreatitis, hyperlipidemia	89	34-114	221	109-245	2.42	2.03-2.54	149	110-160	0.597315	1.48322
890	Surgical emergency	2	Acute pancreatitis, pancreatic cyst rupture after thrombosis, and after abdominal drainage	114	34-114	211	109-245	2.36	2.03-2.54	110		1.03636	1.91818

## Sheet: Gender
ALP/Hb	LDH/Hb	Gender
1.62	3.16667	Male
0.483221	1.41611	Male
0.934641	2.84314	Male
0.438596	1.1462	Male
0.680672	1.47899	Male
0.458333	1.13095	Male
0.416667	1.07143	Male
0.496689	0.807947	Male
0.303226	1.40645	Male
0.309392	2.18232	Male
0.480874	1.06557	Male
0.944099	5.06832	Male
0.51497	1.25749	Male
0.388235	1.01765	Male
0.631902	1.49693	Male
0.568966	2.27586	Male
0.544379	1.78698	Male
0.306748	1.28221	Male
0.763636	0.860606	Male
0.539683	1.2328	Male
0.333333	1.15819	Male
0.567568	1.56757	Male
0.55102	1.36054	Male
0.551948	1.56494	Male
0.555556	1.54938	Male
0.6	0.94375	Male
0.597765	2.27933	Male
0.548148	2.54815	Male
0.424084	1.56545	Male
1.46377	6.21739	Male
0.66474	1.7341	Male
0.50289	0.953757	Male
3.01418	1.4539	Male
0.903614	2.41566	Male
0.427586	1.53793	Male
0.524194	1.91129	Male
0.780303	5.11364	Male
0.496894	0.987578	Male
0.573099	0.964912	Male
0.377358	1.69811	Male
0.632124	2.28497	Male
0.566038	1.24528	Male
0.6125	1.4125	Male
0.483516	2.37363	Male
0.312883	1.1411	Male
0.506849	1.06164	Male
0.508108	1.24324	Male
0.607843	7.17647	Male
0.57554	1.53957	Male
1.03636	1.91818	Male
0.585714	1.64286	Female
0.690141	2.87324	Female
0.365517	1.29655	Female
1.15108	2.89928	Female
1.15789	1.57895	Female
0.529032	1.3871	Female
1.06061	1.62121	Female
0.439394	1.84091	Female
0.441718	1.51534	Female
1.2028	1.91608	Female
0.731343	1.5	Female
0.425806	2.8	Female
0.355705	1.4698	Female
0.393939	2.41212	Female
0.451613	2.29677	Female
0.352601	2.04046	Female
2.46617	1.74436	Female
0.5	1.93548	Female
0.644172	0.852761	Female
0.621622	2.17568	Female
0.791304	2	Female
0.597315	1.48322	Female

## Sheet: Age
ALP/HGB	LDH/HGB	Age
1.62	3.16667	69
0.483221	1.41611	37
0.934641	2.84314	64
0.585714	1.64286	65
0.690141	2.87324	49
0.438596	1.1462	52
0.680672	1.47899	66
0.458333	1.13095	42
0.416667	1.07143	30
0.496689	0.807947	30
0.303226	1.40645	29
0.309392	2.18232	33
0.480874	1.06557	50
0.944099	5.06832	52
0.365517	1.29655	25
0.51497	1.25749	60
0.388235	1.01765	19
1.15108	2.89928	62
1.15789	1.57895	40
0.631902	1.49693	35
0.568966	2.27586	34
0.529032	1.3871	44
1.06061	1.62121	52
0.544379	1.78698	36
0.439394	1.84091	62
0.306748	1.28221	32
0.763636	0.860606	32
0.441718	1.51534	36
0.539683	1.2328	33
1.2028	1.91608	48
0.731343	1.5	68
0.425806	2.8	44
0.355705	1.4698	37
0.333333	1.15819	36
0.393939	2.41212	55
0.567568	1.56757	50
0.55102	1.36054	46
0.551948	1.56494	30
0.555556	1.54938	53
0.6	0.94375	34
0.597765	2.27933	39
0.451613	2.29677	43
0.548148	2.54815	34
0.424084	1.56545	46
1.46377	6.21739	67
0.66474	1.7341	40
0.50289	0.953757	46
0.352601	2.04046	77
3.01418	1.4539	50
0.903614	2.41566	56
0.427586	1.53793	44
0.524194	1.91129	45
0.780303	5.11364	41
0.496894	0.987578	47
0.573099	0.964912	39
0.377358	1.69811	36
2.46617	1.74436	77
0.632124	2.28497	23
0.566038	1.24528	34
0.5	1.93548	61
0.6125	1.4125	31
0.483516	2.37363	52
0.312883	1.1411	39
0.644172	0.852761	42
0.506849	1.06164	52
0.508108	1.24324	37
0.621622	2.17568	68
0.607843	7.17647	73
0.57554	1.53957	75
0.791304	2	44
0.597315	1.48322	44
1.03636	1.91818	28

## Sheet: SAP fatality rate 1
Sample	Departments	Code	Diagnosis	ALP	Reference value	LDH	Reference value	★Ca	Reference value	HGB	Reference value	ALP/HGB	LDH/HGB
739	Surgical emergency	2	Abdominal pain, acute pancreatitis, abdominal infection	72	34-114	211	109-245	2.44	2.03-2.54	149	110-160	0.483221	1.41611
744	Surgical emergency	2	Abdominal pain, acute pancreatitis, abdominal infection	82	34-114	230	109-245	2.33	2.03-2.54	140	110-160	0.585714	1.64286
725	Surgical emergency	2	Abdominal pain, acute pancreatitis, abdominal infection	98	34-114	408	109-245	2.31	2.03-2.54	142		0.690141	2.87324
695	Surgical emergency	2	Abdominal pain, acute pancreatitis, abdominal infection	75	34-114	196	109-245	2.46	2.03-2.54	171	110-160	0.438596	1.1462
817	Surgical emergency	2	Abdominal pain, acute pancreatitis, abdominal infection	77	34-114	190	109-245	2.48	2.03-2.54	168	110-160	0.458333	1.13095
845	Surgical emergency	2	Abdominal pain, acute pancreatitis, abdominal infection	70	34-114	180	109-245	2.42	2.03-2.54	168	110-160	0.416667	1.07143
829	Surgical emergency	2	Abdominal pain, acute pancreatitis, abdominal infection	75	34-114	122	109-245	2.68	2.03-2.54	151	110-160	0.496689	0.807947
722	Surgical emergency	2	Abdominal pain, acute pancreatitis, abdominal infection	47	34-114	218	109-245	2.35	2.03-2.54	155	110-160	0.303226	1.40645
817	Surgical emergency	2	Abdominal pain, acute pancreatitis, abdominal infection	152	34-114	816	109-245	2.35	2.03-2.54	161		0.944099	5.06832
731	Surgical emergency	2	Abdominal pain, acute pancreatitis? Abdominal infection	53	34-114	188	109-245	2.46	2.03-2.54	145	110-160	0.365517	1.29655
586	Surgical emergency	2	Abdominal pain, acute pancreatitis? Abdominal infection	86	34-114	210	109-245	2.39	2.03-2.54	167	110-160	0.51497	1.25749
937	Surgical emergency	2	Abdominal pain, acute pancreatitis?Abdominal infection	66	34-114	173	109-245	2.51	2.03-2.54	170	110-160	0.388235	1.01765
516	Surgical emergency	2	Abdominal pain to be checked, abdominal infection, acute pancreatitis	103	34-114	244	109-245	2.46	2.03-2.54	163	110-160	0.631902	1.49693
608	Surgical emergency	2	Abdominal pain to be checked, abdominal infection, acute pancreatitis	66	34-114	264	109-245	2.33	2.03-2.54	116		0.568966	2.27586
623	Surgical emergency	2	Abdominal pain to be checked, abdominal infection, acute pancreatitis	82	34-114	215	109-245	2.36	2.03-2.54	155	110-160	0.529032	1.3871
793	Surgical emergency	2	Abdominal pain to be checked, abdominal infection, acute pancreatitis	140	34-114	214	109-245	2.32	2.03-2.54	132		1.06061	1.62121
907	Surgical emergency	2	Abdominal pain to be checked, abdominal infection, acute pancreatitis	92	34-114	302	109-245	2.46	2.03-2.54	169		0.544379	1.78698
697	Surgical emergency	2	Abdominal pain to be checked, abdominal infection, acute pancreatitis	58	34-114	243	109-245	2.27	2.03-2.54	132	110-160	0.439394	1.84091
621	Surgical emergency	2	Abdominal pain to be checked, abdominal infection, acute pancreatitis	50	34-114	209	109-245	2.51	2.03-2.54	163	110-160	0.306748	1.28221
883	Surgical emergency	2	Abdominal pain to be checked, abdominal infection, acute pancreatitis	126	34-114	142	109-245	2.86	2.03-2.54	165		0.763636	0.860606
846	Surgical emergency	2	Abdominal pain to be checked, abdominal infection, acute pancreatitis	72	34-114	247	109-245	2.35	2.03-2.54	163		0.441718	1.51534
435	Surgical emergency	2	Abdominal pain to be checked, abdominal infection, acute pancreatitis	102	34-114	233	109-245	2.45	2.03-2.54	189	110-160	0.539683	1.2328
577	Surgical emergency	2	Abdominal pain to be checked, abdominal infection, acute pancreatitis?	84	34-114	232	109-245	2.32	2.03-2.54	148	110-160	0.567568	1.56757
437	Surgical emergency	2	Abdominal pain to be checked, abdominal infection, acute pancreatitis?	81	34-114	200	109-245	2.46	2.03-2.54	147	110-160	0.55102	1.36054
712	Surgical emergency	2	Abdominal pain to be checked, abdominal infection, acute pancreatitis?	85	34-114	241	109-245	2.56	2.03-2.54	154	110-160	0.551948	1.56494
875	Surgical emergency	2	Abdominal pain to be checked, abdominal infection, acute pancreatitis?	90	34-114	251	109-245	2.47	2.03-2.54	162	110-160	0.555556	1.54938
889	Surgical emergency	2	Abdominal pain to be checked, abdominal infection, acute pancreatitis?	96	34-114	151	109-245	2.42	2.03-2.54	160	110-160	0.6	0.94375
524	Surgical emergency	2	Abdominal pain to be checked, abdominal infection, acute pancreatitis?	107	34-114	408	109-245	2.4	2.03-2.54	179	110-160	0.597765	2.27933
560	Surgical emergency	2	Abdominal pain to be checked, abdominal infection, acute pancreatitis?	70	34-114	356	109-245	2.37	2.03-2.54	155	110-160	0.451613	2.29677
679	Surgical emergency	2	Acute pancreatitis and abdominal infection	62	34-114	223	109-245	2.24	2.03-2.54	145	110-160	0.427586	1.53793
897	Surgical emergency	2	Acute pancreatitis and abdominal infection	65	34-114	237	109-245	2.11	2.03-2.54	124	110-160	0.524194	1.91129
912	Surgical emergency	2	Acute pancreatitis and abdominal infection	103	34-114	675	109-245	2.07	2.03-2.54	132		0.780303	5.11364
684	Surgical emergency	2	Acute pancreatitis and abdominal infection	98	34-114	165	109-245	2.44	2.03-2.54	171	110-160	0.573099	0.964912
836	Surgical emergency	2	Acute pancreatitis and abdominal infection	60	34-114	270	109-245	2.43	2.03-2.54	159		0.377358	1.69811
855	Surgical emergency	2	Acute pancreatitis, abdominal infection	122	34-114	441	109-245	2.37	2.03-2.54	193		0.632124	2.28497
689	Surgical emergency	2	.Acute pancreatitis, abdominal infection	90	34-114	198	109-245	2.44	2.03-2.54	159	110-160	0.566038	1.24528
513	Surgical emergency	2	.Acute pancreatitis, abdominal infection	62	34-114	240	109-245	2.45	2.03-2.54	124	110-160	0.5	1.93548
805	Surgical emergency	2	.Acute pancreatitis, abdominal infection	98	34-114	226	109-245	2.35	2.03-2.54	160	110-160	0.6125	1.4125
987	Surgical emergency	2	.Acute pancreatitis, abdominal infection	44	34-114	216	109-245	1.74	2.03-2.54	91	110-160	0.483516	2.37363
753	Surgical emergency	2	.Acute pancreatitis, abdominal infection	51	34-114	186	109-245	2.36	2.03-2.54	163	110-160	0.312883	1.1411
793	Surgical emergency	2	.Acute pancreatitis, abdominal infection	105	34-114	139	109-245	2.42	2.03-2.54	163	110-160	0.644172	0.852761
798	Surgical emergency	2	.Acute pancreatitis, abdominal infection	74	34-114	155	109-245	2.46	2.03-2.54	146	110-160	0.506849	1.06164
741	Surgical emergency	2	.Acute pancreatitis, abdominal infection	94	34-114	230	109-245	2.42	2.03-2.54	185	110-160	0.508108	1.24324
588	Surgical emergency	2	.Acute pancreatitis, abdominal infection	92	34-114	322	109-245	2.28	2.03-2.54	148		0.621622	2.17568
603	Surgical emergency	2	Acute pancreatitis, hyperlipidemia	91	34-114	230	109-245	2.46	2.03-2.54	115	110-160	0.791304	2
630	Surgical emergency	2	Acute pancreatitis, hyperlipidemia	89	34-114	221	109-245	2.42	2.03-2.54	149	110-160	0.597315	1.48322
812	Surgical emergency	3	Bile duct stones, abdominal infection, acute pancreatitis, liver damage	243	34-114	475	109-245	2.46	2.03-2.54	150		1.62	3.16667
795	Surgical emergency	3	Abdominal pain, acute pancreatitis, gallstones	143	34-114	435	109-245	2.46	2.03-2.54	153		0.934641	2.84314
849	Surgical emergency	3	Abdominal pain, acute pancreatitis, cholecystitis	81	34-114	176	109-245	2.32	2.03-2.54	119	110-160	0.680672	1.47899
605	Surgical emergency	3	Abdominal pain, acute pancreatitis, hyperlipidemia	56	34-114	395	109-245	1.99	2.03-2.54	181		0.309392	2.18232
620	Surgical emergency	3	Abdominal pain, acute pancreatitis? Hyperlipidemia Abdominal infection	88	34-114	195	109-245	2.41	2.03-2.54	183	110-160	0.480874	1.06557
601	Surgical emergency	3	.Abdominal pain to be checked, abdominal infection, acute cholecystitis, gallbladder stones, bile duct stones, acute pancreatitis, hypertension	160	34-114	403	109-245	2.45	2.03-2.54	139		1.15108	2.89928
837	Surgical emergency	3	Abdominal pain to be checked, abdominal infection, acute cholecystitis, gallstones, acute pancreatitis	176	34-114	240	109-245	2.58	2.03-2.54	152		1.15789	1.57895
680	Surgical emergency	3	Abdominal pain to be checked, abdominal infection, acute pancreatitis, after abdominal puncture	172	34-114	274	109-245	2.39	2.03-2.54	143		1.2028	1.91608
732	Surgical emergency	3	Abdominal pain to be checked, abdominal infection, acute pancreatitis, abnormal liver function	98	34-114	201	109-245	2.2	2.03-2.54	134	110-160	0.731343	1.5
462	Surgical emergency	3	Abdominal pain to be checked, abdominal infection, acute pancreatitis, hyperlipidemia	66	34-114	434	109-245	1.87	2.03-2.54	155		0.425806	2.8
700	Surgical emergency	3	Abdominal pain to be checked, abdominal infection, acute pancreatitis, hyperlipidemia	53	34-114	219	109-245	2.35	2.03-2.54	149	110-160	0.355705	1.4698
648	Surgical emergency	3	Abdominal pain to be checked, abdominal infection, acute pancreatitis, hyperlipidemia, abnormal liver function	59	34-114	205	109-245	2.38	2.03-2.54	177	110-160	0.333333	1.15819
853	Surgical emergency	3	Abdominal pain to be checked, abdominal infection, acute pancreatitis, exudation around the pancreas, urinary stones? Coronary heart disease, diabetes	65	34-114	398	109-245	1.51	2.03-2.54	165		0.393939	2.41212
775	Surgical emergency	3	Abdominal pain to be checked, abdominal infection, acute pancreatitis? Peritoneal fluid accumulation	74	34-114	344	109-245	2.35	2.03-2.54	135	110-160	0.548148	2.54815
513	Surgical emergency	3	Abdominal pain to be checked, abdominal infection, acute pancreatitis? Hypertension	81	34-114	299	109-245	2.41	2.03-2.54	191	110-160	0.424084	1.56545
783	Surgical emergency	3	Abdominal pain to be checked, abdominal infection, acute pancreatitis?Coronary heart disease, diabetes	202	34-114	858	109-245	2.15	2.03-2.54	138	110-160	1.46377	6.21739
679	Surgical emergency	3	Abdominal pain to be checked, abdominal infection, acute pancreatitis? Acute cholecystitis, gallbladder neck stones, coronary heart disease, post-PCI surgery, hypertension	115	34-114	300	109-245	2.5	2.03-2.54	173	110-160	0.66474	1.7341
659	Surgical emergency	3	Abdominal pain to be checked, acute pancreatitis, cholecystitis, gallstones	87	34-114	165	109-245	2.43	2.03-2.54	173	110-160	0.50289	0.953757
777	Surgical emergency	3	Abdominal pain to be checked, acute pancreatitis? Pelvic tumor	61	34-114	353	109-245	2.13	2.03-2.54	173	110-160	0.352601	2.04046
827	Surgical emergency	3	Abdominal pain to be checked, acute pancreatitis with exudation, abdominal infection, abnormal liver function, cholecystectomy + bile duct exploration, cardiac valve surgery	425	34-114	205	109-245	2.56	2.03-2.54	141		3.01418	1.4539
878	Surgical emergency	3	Acute cholecystitis with stones, acute pancreatitis, abdominal infection	150	34-114	401	109-245	2.39	2.03-2.54	166		0.903614	2.41566
617	Surgical emergency	3	Acute pancreatitis, hyperlipidemia, abdominal infection	80	34-114	159	109-245	2.32	2.03-2.54	161	110-160	0.496894	0.987578
697	Surgical emergency	3	.Acute pancreatitis, abdominal infection, bile duct stones	328	34-114	232	109-245	2.35	2.03-2.54	133		2.46617	1.74436
502	Surgical emergency	3	Acute pancreatitis, gallstones, coronary heart disease, abnormal liver function	93	34-114	1098	109-245	2.49	2.03-2.54	153		0.607843	7.17647
616	Surgical emergency	3	Acute pancreatitis, abnormal liver function, coronary heart disease, coercive pain, liver qi depression syndrome	80	34-114	214	109-245	2.36	2.03-2.54	139	110-160	0.57554	1.53957
890	Surgical emergency	3	Acute pancreatitis, pancreatic cyst rupture after thrombosis, and after abdominal drainage	114	34-114	211	109-245	2.36	2.03-2.54	110		1.03636	1.91818

## Sheet: SAP fatality rate 2
AP cases	SAP cases	AP cases	SAP cases
ALP/Hb	ALP/Hb	LDH/Hb	LDH/Hb
0.441718	0.934641	1.51534	2.84314
0.539683	0.680672	1.2328	1.47899
0.567568	0.309392	1.56757	2.18232
0.55102	0.480874	1.36054	1.06557
0.551948	1.15108	1.56494	2.89928
0.555556	1.15789	1.54938	1.57895
0.6	1.2028	0.94375	1.91608
0.597765	0.731343	2.27933	1.5
0.451613	0.425806	2.29677	2.8
0.427586	0.355705	1.53793	1.4698
0.524194	0.333333	1.91129	1.15819
0.780303	0.393939	5.11364	2.41212
0.573099	0.548148	0.964912	2.54815
0.377358	0.424084	1.69811	1.56545
0.632124	1.46377	2.28497	6.21739
0.566038	0.66474	1.24528	1.7341
0.5	0.50289	1.93548	0.953757
0.6125	0.352601	1.4125	2.04046
0.483516	3.01418	2.37363	1.4539
0.312883	0.903614	1.1411	2.41566
0.644172	0.496894	0.852761	0.987578
0.506849	2.46617	1.06164	1.74436
0.508108	0.607843	1.24324	7.17647
0.621622	0.57554	2.17568	1.53957
0.791304	1.03636	2	1.91818
0.597315		1.48322
1.62		3.16667

## Sheet: SAP complication 1
Sample ID	Department	Code	Diagnosis	ALP	Reference value	LDH	Reference value	★Ca	Reference value	HGB	Reference value	ALP/Hb	LDH/Hb
905	Surgical emergency	1	Abdominal pain, acute pancreatitis?	94	34-114	348	109-245	2.29	2.03-2.54	173	110-160	0.543353	2.01156
787	Surgical emergency	1	Abdominal pain, acute pancreatitis	57	34-114	331	109-245	2.36	2.03-2.54	159		0.358491	2.08176
833	Surgical emergency	1	Abdominal pain, acute pancreatitis	112	34-114	220	109-245	2.61	2.03-2.54	140	110-160	0.8	1.57143
653	Surgical emergency	1	Abdominal pain, acute pancreatitis?	70	34-114	172	109-245	2.33	2.03-2.54	155	110-160	0.451613	1.10968
842	Surgical emergency	1	Abdominal pain, acute pancreatitis?	114	34-114	170	109-245	2.5	2.03-2.54	159	110-160	0.716981	1.06918
819	Surgical emergency	1	Abdominal pain, acute pancreatitis?	107	34-114	267	109-245	2.43	2.03-2.54	32	110-160	3.34375	8.34375
852	Surgical emergency	1	Abdominal pain, acute pancreatitis?	69	34-114	308	109-245	2.49	2.03-2.54	153	110-160	0.45098	2.01307
799	Surgical emergency	1	Abdominal pain to be checked, acute pancreatitis?	68	34-114	254	109-245	2.16	2.03-2.54	149	110-160	0.456376	1.7047
738	Surgical emergency	1	Abdominal pain to be checked, acute pancreatitis?	96	34-114	215	109-245	2.41	2.03-2.54	161	110-160	0.596273	1.3354
783	Surgical emergency	1	Abdominal pain to be checked, acute pancreatitis?	127	34-114	302	109-245	2.46	2.03-2.54	166	110-160	0.76506	1.81928
811	Surgical emergency	1	Abdominal pain to be checked, acute pancreatitis?	91	34-114	136	109-245	2.46	2.03-2.54	142	110-160	0.640845	0.957746
561	Surgical emergency	1	Abdominal pain to be checked, acute pancreatitis?	53	34-114	133	109-245	2.33	2.03-2.54	142	110-160	0.373239	0.93662
76	Breast surgery	1	Acute pancreatitis	78	34-114	224	109-245	2.13	2.03-2.54	154	110-160	0.506494	1.45455
78	Hepatobiliary and Pancreatic Surgery I	1	Acute pancreatitis	134	34-114	182	109-245	2.05	2.03-2.54	118		1.13559	1.54237
865	Gastrointestinal Surgery IV	1	Acute pancreatitis	344	34-114	261	109-245	2.46	2.03-2.54	84		4.09524	3.10714
867	Surgical emergency	1	Acute pancreatitis	56	34-114	254	109-245	2.36	2.03-2.54	117		0.478632	2.17094
202	Hepatobiliary and Pancreatic Surgery IV	1	Acute pancreatitis	84	34-114	123	109-245	2.26	2.03-2.54	100	110-160	0.84	1.23
290	Breast surgery	1	Acute pancreatitis	49	34-114	102	109-245	1.98	2.03-2.54	114	110-160	0.429825	0.894737
890	Hepatobiliary and Pancreatic Surgery I	1	Acute pancreatitis	176	34-114	120	109-245	2.35	2.03-2.54	106		1.66038	1.13208
114	Hepatobiliary and Pancreatic Surgery Five	1	Acute pancreatitis	82	34-114	565	109-245	1.61	2.03-2.54	104	110-160	0.788462	5.43269
115	Hepatobiliary and Pancreatic Surgery I	1	Acute pancreatitis	101	34-114	185	109-245	2.17	2.03-2.54	101	110-160	1	1.83168
76	Hepatobiliary and Pancreatic Surgery IV	1	Acute pancreatitis	87	34-114	232	109-245	2.1	2.03-2.54	126	110-160	0.690476	1.84127
718	Hepatobiliary and Pancreatic Surgery I	1	Acute pancreatitis	215	34-114	291	109-245	2.42	2.03-2.54	120		1.79167	2.425
784	Gastrointestinal Surgery IV	1	Acute pancreatitis	41	34-114	1943	109-245	1.53	2.03-2.54	156		0.262821	12.4551
172	Hepatobiliary and Pancreatic Surgery IV	1	Acute pancreatitis	112	34-114	401	109-245	2.01	2.03-2.54	132		0.848485	3.03788
176	Hepatobiliary and Pancreatic Surgery IV	1	Acute pancreatitis	46	34-114	219	109-245	1.82	2.03-2.54	77	110-160	0.597403	2.84416
2	Hepatobiliary and Pancreatic Surgery II	1	Acute pancreatitis	42	34-114	842	109-245	1.07	2.03-2.54	106		0.396226	7.9434
263	Hepatobiliary and Pancreatic Surgery I	1	Acute pancreatitis	86	34-114	175	109-245	2.4	2.03-2.54	145	110-160	0.593103	1.2069
30	Gastrointestinal Surgery IV	1	Acute pancreatitis	95	34-114	820	109-245	1.78	2.03-2.54	202		0.470297	4.05941
662	Hepatobiliary and Pancreatic Surgery I	1	Acute pancreatitis	69	34-114	190	109-245	2.33	2.03-2.54	124	110-160	0.556452	1.53226
730	Surgical emergency	1	Acute pancreatitis	131	34-114	240	109-245	2.3	2.03-2.54	102		1.28431	2.35294
237	Hepatobiliary and Pancreatic Surgery IV	1	Acute pancreatitis	248	34-114	299	109-245	2.28	2.03-2.54	150		1.65333	1.99333
122	Gastrointestinal Surgery IV	1	Acute pancreatitis	55	34-114	210	109-245	2.2	2.03-2.54	148	110-160	0.371622	1.41892
112	Gastrointestinal Surgery IV	1	Acute pancreatitis	58	34-114	172	109-245	2.18	2.03-2.54	119	110-160	0.487395	1.44538
249	Gastrointestinal Surgery IV	1	Acute pancreatitis	80	34-114	257	109-245	1.97	2.03-2.54	138		0.57971	1.86232
3	Hepatobiliary and Pancreatic Surgery I	1	Acute pancreatitis	244	34-114	123	109-245	2.31	2.03-2.54	148		1.64865	0.831081
319	Hepatobiliary and Pancreatic Surgery IV	1	Acute pancreatitis	85	34-114	124	109-245	2.26	2.03-2.54	124	110-160	0.685484	1
134	Hepatobiliary and Pancreatic Surgery IV	1	Acute pancreatitis	63	34-114	521	109-245	1.58	2.03-2.54	189		0.333333	2.75661
648	Hepatobiliary and Pancreatic Surgery I	1	Acute pancreatitis	102	34-114	158	109-245	2.08	2.03-2.54	126	110-160	0.809524	1.25397
387	Hepatobiliary and Pancreatic Surgery II	1	Acute pancreatitis	129	34-114	149	109-245	2.1	2.03-2.54	118		1.09322	1.26271
604	Surgical emergency	1	Acute pancreatitis	55	34-114	122	109-245	2.47	2.03-2.54	160	110-160	0.34375	0.7625
822	Surgical emergency	1	Acute pancreatitis	78	34-114	283	109-245	2.09	2.03-2.54	138		0.565217	2.05072
169	Gastroenterology I	1	Acute pancreatitis	102	34-114	120	109-245	2.41	2.03-2.54	144	110-160	0.708333	0.833333
308	Thoracic surgery	1	Acute pancreatitis	77	34-114	90	109-245	1.84	2.03-2.54	107	110-160	0.719626	0.841121
707	Surgical emergency	1	Acute pancreatitis	84	34-114	204	109-245	2.52	2.03-2.54	106	110-160	0.792453	1.92453
730	Surgical emergency	1	Acute pancreatitis	92	34-114	211	109-245	2.34	2.03-2.54	141	110-160	0.652482	1.49645
745	Surgical emergency	1	Acute pancreatitis	110	34-114	264	109-245	2.66	2.03-2.54	177		0.621469	1.49153
19	Breast surgery	1	Acute pancreatitis	81	34-114	177	109-245	2.3	2.03-2.54	145	110-160	0.558621	1.22069
2	Breast surgery	1	Acute pancreatitis	85	34-114	175	109-245	2.09	2.03-2.54	150	110-160	0.566667	1.16667
315	Hepatobiliary and Pancreatic Surgery IV	1	Acute pancreatitis	78	34-114	260	109-245	1.94	2.03-2.54	109	110-160	0.715596	2.38532
346	Hepatobiliary and Pancreatic Surgery IV	1	Acute pancreatitis	73	34-114	108	109-245	2.23	2.03-2.54	129	110-160	0.565891	0.837209
38	Hepatobiliary and Pancreatic Surgery IV	1	Acute pancreatitis	419	34-114	147	109-245	1.9	2.03-2.54	123		3.4065	1.19512
707	Hepatobiliary and Pancreatic Surgery I	1	Acute pancreatitis	105	34-114	316	109-245	2.37	2.03-2.54	149		0.704698	2.12081
889	Hepatobiliary and Pancreatic Surgery I	1	Acute pancreatitis	105	34-114	194	109-245	2.42	2.03-2.54	139	110-160	0.755396	1.39568
313	Hepatobiliary and Pancreatic Surgery I	1	Acute pancreatitis	121	34-114	184	109-245	1.99	2.03-2.54	123		0.98374	1.49593
763	Surgical emergency	1	Acute pancreatitis	114	34-114	258	109-245	2.53	2.03-2.54	145		0.786207	1.77931
780	Surgical emergency	1	Acute pancreatitis	171	34-114	210	109-245	2.23	2.03-2.54	146		1.17123	1.43836
784	.Gastrointestinal Surgery III	1	Acute pancreatitis	182	34-114	213	109-245	2.21	2.03-2.54	113		1.61062	1.88496
2	Gastrointestinal Surgery IV	1	Acute pancreatitis	202	34-114	833	109-245	2.06	2.03-2.54	144		1.40278	5.78472
52	Breast surgery	1	Acute pancreatitis	95	34-114	500	109-245	2.38	2.03-2.54	185		0.513514	2.7027
544	.Gastrointestinal Surgery III	1	Acute pancreatitis	46	34-114	622	109-245	1.64	2.03-2.54	76		0.605263	8.18421
23	Hepatobiliary and Pancreatic Surgery II	1	Acute pancreatitis	179	34-114	209	109-245	2	2.03-2.54	85		2.10588	2.45882
48	Hepatobiliary and Pancreatic Surgery I	1	Acute pancreatitis	64	34-114	144	109-245	2.05	2.03-2.54	107	110-160	0.598131	1.34579
772	Surgical emergency	1	Acute pancreatitis	61	34-114	270	109-245	2.48	2.03-2.54	186		0.327957	1.45161
54	Hepatobiliary and Pancreatic Surgery I	1	Acute pancreatitis	52	34-114	220	109-245	1.98	2.03-2.54	128	110-160	0.40625	1.71875
778	Surgical emergency	1	Acute pancreatitis	65	34-114	221	109-245	2.31	2.03-2.54	124	110-160	0.524194	1.78226
121	Interventional Vascular Department	1	Acute pancreatitis	70	34-114	213	109-245	2.2	2.03-2.54	145	110-160	0.482759	1.46897
9	Gastrointestinal Surgery IV	1	Acute pancreatitis	74	34-114	224	109-245	2.18	2.03-2.54	125	110-160	0.592	1.792
675	Surgical emergency	1	Acute pancreatitis	68	34-114	114	109-245	2.38	2.03-2.54	132	110-160	0.515152	0.863636
110	Gastrointestinal Surgery IV	1	Acute pancreatitis	99	34-114	163	109-245	2.3	2.03-2.54	145	110-160	0.682759	1.12414
70	.Gastrointestinal Surgery III	1	Acute pancreatitis	105	34-114	117	109-245	2.14	2.03-2.54	89	110-160	1.17978	1.31461
29	Hepatobiliary and Pancreatic Surgery IV	1	Acute pancreatitis	48	34-114	167	109-245	2.21	2.03-2.54	111	110-160	0.432432	1.5045
3	Hepatobiliary and Pancreatic Surgery IV	1	Acute pancreatitis	115	34-114	129	109-245	2.29	2.03-2.54	145		0.793103	0.889655
711	Hepatobiliary and Pancreatic Surgery I	1	Acute pancreatitis	60	34-114	1046	109-245	1.6	2.03-2.54	117		0.512821	8.94017
45	Breast surgery	1	Acute pancreatitis	191	34-114	213	109-245	2.26	2.03-2.54	143		1.33566	1.48951
657	Surgical emergency	1	Acute pancreatitis	57	34-114	236	109-245	2.45	2.03-2.54	143	110-160	0.398601	1.65035
678	Surgical emergency	1	Acute pancreatitis	83	34-114	233	109-245	2.47	2.03-2.54	121	110-160	0.68595	1.92562
822	Surgical emergency	1	Acute pancreatitis	81	34-114	152	109-245	2.52	2.03-2.54	149	110-160	0.543624	1.02013
856	Hepatobiliary and Pancreatic Surgery I	1	Acute pancreatitis	171	34-114	181	109-245	2.15	2.03-2.54	150		1.14	1.20667
82	.Oncology Surgery I	1	Acute pancreatitis	85	34-114	269	109-245	2.3	2.03-2.54	153		0.555556	1.75817
812	Surgical emergency	2	Bile duct stones, abdominal infection, acute pancreatitis, liver damage	243	34-114	475	109-245	2.46	2.03-2.54	150		1.62	3.16667
739	Surgical emergency	2	Abdominal pain, acute pancreatitis, abdominal infection	72	34-114	211	109-245	2.44	2.03-2.54	149	110-160	0.483221	1.41611
795	Surgical emergency	2	Abdominal pain, acute pancreatitis, gallstones	143	34-114	435	109-245	2.46	2.03-2.54	153		0.934641	2.84314
744	Surgical emergency	2	Abdominal pain, acute pancreatitis, abdominal infection	82	34-114	230	109-245	2.33	2.03-2.54	140	110-160	0.585714	1.64286
725	Surgical emergency	2	Abdominal pain, acute pancreatitis, abdominal infection	98	34-114	408	109-245	2.31	2.03-2.54	142		0.690141	2.87324
695	Surgical emergency	2	Abdominal pain, acute pancreatitis, abdominal infection	75	34-114	196	109-245	2.46	2.03-2.54	171	110-160	0.438596	1.1462
849	Surgical emergency	2	Abdominal pain, acute pancreatitis, cholecystitis	81	34-114	176	109-245	2.32	2.03-2.54	119	110-160	0.680672	1.47899
817	Surgical emergency	2	Abdominal pain, acute pancreatitis, abdominal infection	77	34-114	190	109-245	2.48	2.03-2.54	168	110-160	0.458333	1.13095
845	Surgical emergency	2	Abdominal pain, acute pancreatitis, abdominal infection	70	34-114	180	109-245	2.42	2.03-2.54	168	110-160	0.416667	1.07143
829	Surgical emergency	2	Abdominal pain, acute pancreatitis, abdominal infection	75	34-114	122	109-245	2.68	2.03-2.54	151	110-160	0.496689	0.807947
722	Surgical emergency	2	Abdominal pain, acute pancreatitis, abdominal infection	47	34-114	218	109-245	2.35	2.03-2.54	155	110-160	0.303226	1.40645
605	Surgical emergency	2	Abdominal pain, acute pancreatitis, hyperlipidemia	56	34-114	395	109-245	1.99	2.03-2.54	181		0.309392	2.18232
620	Surgical emergency	2	Abdominal pain, acute pancreatitis? Hyperlipidemia Abdominal infection	88	34-114	195	109-245	2.41	2.03-2.54	183	110-160	0.480874	1.06557
817	Surgical emergency	2	Abdominal pain, acute pancreatitis, abdominal infection	152	34-114	816	109-245	2.35	2.03-2.54	161		0.944099	5.06832
731	Surgical emergency	2	Abdominal pain, acute pancreatitis? Abdominal infection	53	34-114	188	109-245	2.46	2.03-2.54	145	110-160	0.365517	1.29655
586	Surgical emergency	2	Abdominal pain, acute pancreatitis? Abdominal infection	86	34-114	210	109-245	2.39	2.03-2.54	167	110-160	0.51497	1.25749
937	Surgical emergency	2	Abdominal pain, acute pancreatitis? Abdominal infection	66	34-114	173	109-245	2.51	2.03-2.54	170	110-160	0.388235	1.01765
601	Surgical emergency	2	Abdominal pain to be checked, abdominal infection, acute cholecystitis, gallbladder stones, bile duct stones, acute pancreatitis, hypertension	160	34-114	403	109-245	2.45	2.03-2.54	139		1.15108	2.89928
837	Surgical emergency	2	Abdominal pain to be checked, abdominal infection, acute cholecystitis, gallstones, acute pancreatitis	176	34-114	240	109-245	2.58	2.03-2.54	152		1.15789	1.57895
516	Surgical emergency	2	Abdominal pain to be checked, abdominal infection, acute pancreatitis	103	34-114	244	109-245	2.46	2.03-2.54	163	110-160	0.631902	1.49693
608	Surgical emergency	2	Abdominal pain to be checked, abdominal infection, acute pancreatitis	66	34-114	264	109-245	2.33	2.03-2.54	116		0.568966	2.27586
623	Surgical emergency	2	Abdominal pain to be checked, abdominal infection, acute pancreatitis	82	34-114	215	109-245	2.36	2.03-2.54	155	110-160	0.529032	1.3871
793	Surgical emergency	2	Abdominal pain to be checked, abdominal infection, acute pancreatitis	140	34-114	214	109-245	2.32	2.03-2.54	132		1.06061	1.62121
907	Surgical emergency	2	Abdominal pain to be checked, abdominal infection, acute pancreatitis	92	34-114	302	109-245	2.46	2.03-2.54	169		0.544379	1.78698
697	Surgical emergency	2	Abdominal pain to be checked, abdominal infection, acute pancreatitis	58	34-114	243	109-245	2.27	2.03-2.54	132	110-160	0.439394	1.84091
621	Surgical emergency	2	Abdominal pain to be checked, abdominal infection, acute pancreatitis	50	34-114	209	109-245	2.51	2.03-2.54	163	110-160	0.306748	1.28221
883	Surgical emergency	2	Abdominal pain to be checked, abdominal infection, acute pancreatitis	126	34-114	142	109-245	2.86	2.03-2.54	165		0.763636	0.860606
846	Surgical emergency	2	Abdominal pain to be checked, abdominal infection, acute pancreatitis	72	34-114	247	109-245	2.35	2.03-2.54	163		0.441718	1.51534
435	Surgical emergency	2	Abdominal pain to be checked, abdominal infection, acute pancreatitis	102	34-114	233	109-245	2.45	2.03-2.54	189	110-160	0.539683	1.2328
680	Surgical emergency	2	Abdominal pain to be checked, abdominal infection, acute pancreatitis, after abdominal puncture	172	34-114	274	109-245	2.39	2.03-2.54	143		1.2028	1.91608
732	Surgical emergency	2	Abdominal pain to be checked, abdominal infection, acute pancreatitis, abnormal liver function	98	34-114	201	109-245	2.2	2.03-2.54	134	110-160	0.731343	1.5
462	Surgical emergency	2	Abdominal pain to be checked, abdominal infection, acute pancreatitis, hyperlipidemia	66	34-114	434	109-245	1.87	2.03-2.54	155		0.425806	2.8
700	Surgical emergency	2	Abdominal pain to be checked, abdominal infection, acute pancreatitis, hyperlipidemia	53	34-114	219	109-245	2.35	2.03-2.54	149	110-160	0.355705	1.4698
648	Surgical emergency	2	Abdominal pain to be checked, abdominal infection, acute pancreatitis, hyperlipidemia, abnormal liver function	59	34-114	205	109-245	2.38	2.03-2.54	177	110-160	0.333333	1.15819
853	Surgical emergency	2	Abdominal pain to be checked, abdominal infection, acute pancreatitis, exudation around the pancreas, urinary stones? Coronary heart disease, diabetes	65	34-114	398	109-245	1.51	2.03-2.54	165		0.393939	2.41212
577	Surgical emergency	2	Abdominal pain to be checked, abdominal infection, acute pancreatitis?	84	34-114	232	109-245	2.32	2.03-2.54	148	110-160	0.567568	1.56757
437	Surgical emergency	2	Abdominal pain to be checked, abdominal infection, acute pancreatitis?	81	34-114	200	109-245	2.46	2.03-2.54	147	110-160	0.55102	1.36054
712	Surgical emergency	2	Abdominal pain to be checked, abdominal infection, acute pancreatitis?	85	34-114	241	109-245	2.56	2.03-2.54	154	110-160	0.551948	1.56494
875	Surgical emergency	2	Abdominal pain to be checked, abdominal infection, acute pancreatitis?	90	34-114	251	109-245	2.47	2.03-2.54	162	110-160	0.555556	1.54938
889	Surgical emergency	2	Abdominal pain to be checked, abdominal infection, acute pancreatitis?	96	34-114	151	109-245	2.42	2.03-2.54	160	110-160	0.6	0.94375
524	Surgical emergency	2	Abdominal pain to be checked, abdominal infection, acute pancreatitis?	107	34-114	408	109-245	2.4	2.03-2.54	179	110-160	0.597765	2.27933
560	Surgical emergency	2	Abdominal pain to be checked, abdominal infection, acute pancreatitis?	70	34-114	356	109-245	2.37	2.03-2.54	155	110-160	0.451613	2.29677
775	Surgical emergency	2	Abdominal pain to be checked, abdominal infection, acute pancreatitis? Peritoneal fluid accumulation	74	34-114	344	109-245	2.35	2.03-2.54	135	110-160	0.548148	2.54815
513	Surgical emergency	2	Abdominal pain to be checked, abdominal infection, acute pancreatitis? Hypertension	81	34-114	299	109-245	2.41	2.03-2.54	191	110-160	0.424084	1.56545
783	Surgical emergency	2	Abdominal pain to be checked, abdominal infection, acute pancreatitis? Coronary heart disease, diabetes	202	34-114	858	109-245	2.15	2.03-2.54	138	110-160	1.46377	6.21739
679	Surgical emergency	2	Abdominal pain to be checked, abdominal infection, acute pancreatitis? Acute cholecystitis, gallbladder neck stones, coronary heart disease, post-PCI surgery, hypertension	115	34-114	300	109-245	2.5	2.03-2.54	173	110-160	0.66474	1.7341
659	Surgical emergency	2	Abdominal pain to be checked, acute pancreatitis, cholecystitis, gallstones	87	34-114	165	109-245	2.43	2.03-2.54	173	110-160	0.50289	0.953757
777	Surgical emergency	2	Abdominal pain to be checked, acute pancreatitis?Pelvic tumor	61	34-114	353	109-245	2.13	2.03-2.54	173	110-160	0.352601	2.04046
827	Surgical emergency	2	Abdominal pain to be checked, acute pancreatitis with exudation, abdominal infection, abnormal liver function, cholecystectomy + bile duct exploration, cardiac valve surgery	425	34-114	205	109-245	2.56	2.03-2.54	141		3.01418	1.4539
878	Surgical emergency	2	Acute cholecystitis with stones, acute pancreatitis, abdominal infection	150	34-114	401	109-245	2.39	2.03-2.54	166		0.903614	2.41566
679	Surgical emergency	2	Acute pancreatitis and abdominal infection	62	34-114	223	109-245	2.24	2.03-2.54	145	110-160	0.427586	1.53793
897	Surgical emergency	2	Acute pancreatitis and abdominal infection	65	34-114	237	109-245	2.11	2.03-2.54	124	110-160	0.524194	1.91129
912	Surgical emergency	2	Acute pancreatitis and abdominal infection	103	34-114	675	109-245	2.07	2.03-2.54	132		0.780303	5.11364
617	Surgical emergency	2	Acute pancreatitis, hyperlipidemia, abdominal infection	80	34-114	159	109-245	2.32	2.03-2.54	161	110-160	0.496894	0.987578
684	Surgical emergency	2	Acute pancreatitis and abdominal infection	98	34-114	165	109-245	2.44	2.03-2.54	171	110-160	0.573099	0.964912
836	Surgical emergency	2	Acute pancreatitis and abdominal infection	60	34-114	270	109-245	2.43	2.03-2.54	159		0.377358	1.69811
697	Surgical emergency	2	Acute pancreatitis, abdominal infection, bile duct stones	328	34-114	232	109-245	2.35	2.03-2.54	133		2.46617	1.74436
855	Surgical emergency	2	Acute pancreatitis, abdominal infection	122	34-114	441	109-245	2.37	2.03-2.54	193		0.632124	2.28497
689	Surgical emergency	2	Acute pancreatitis, abdominal infection	90	34-114	198	109-245	2.44	2.03-2.54	159	110-160	0.566038	1.24528
513	Surgical emergency	2	Acute pancreatitis, abdominal infection	62	34-114	240	109-245	2.45	2.03-2.54	124	110-160	0.5	1.93548
805	Surgical emergency	2	Acute pancreatitis, abdominal infection	98	34-114	226	109-245	2.35	2.03-2.54	160	110-160	0.6125	1.4125
987	Surgical emergency	2	Acute pancreatitis, abdominal infection	44	34-114	216	109-245	1.74	2.03-2.54	91	110-160	0.483516	2.37363
753	Surgical emergency	2	Acute pancreatitis, abdominal infection	51	34-114	186	109-245	2.36	2.03-2.54	163	110-160	0.312883	1.1411
793	Surgical emergency	2	Acute pancreatitis, abdominal infection	105	34-114	139	109-245	2.42	2.03-2.54	163	110-160	0.644172	0.852761
798	Surgical emergency	2	Acute pancreatitis, abdominal infection	74	34-114	155	109-245	2.46	2.03-2.54	146	110-160	0.506849	1.06164
741	Surgical emergency	2	Acute pancreatitis, abdominal infection	94	34-114	230	109-245	2.42	2.03-2.54	185	110-160	0.508108	1.24324
588	Surgical emergency	2	Acute pancreatitis, abdominal infection	92	34-114	322	109-245	2.28	2.03-2.54	148		0.621622	2.17568
502	Surgical emergency	2	Acute pancreatitis, gallstones, coronary heart disease, abnormal liver function	93	34-114	1098	109-245	2.49	2.03-2.54	153		0.607843	7.17647
616	Surgical emergency	2	Acute pancreatitis, abnormal liver function, coronary heart disease, coercive pain, liver qi depression syndrome	80	34-114	214	109-245	2.36	2.03-2.54	139	110-160	0.57554	1.53957
603	Surgical emergency	2	Acute pancreatitis, hyperlipidemia	91	34-114	230	109-245	2.46	2.03-2.54	115	110-160	0.791304	2
630	Surgical emergency	2	Acute pancreatitis, hyperlipidemia	89	34-114	221	109-245	2.42	2.03-2.54	149	110-160	0.597315	1.48322
890	Surgical emergency	2	Acute pancreatitis, pancreatic cyst rupture after thrombosis, and after abdominal drainage	114	34-114	211	109-245	2.36	2.03-2.54	110		1.03636	1.91818

## Sheet: SAP complication 2
Non-SAP cases	SAP cases	Non-SAP cases	SAP cases
ALP/Hb	ALP/Hb	LDH/Hb	LDH/Hb
0.543353	1.62	2.01156	3.16667
0.358491	0.483221	2.08176	1.41611
0.8	0.934641	1.57143	2.84314
0.451613	0.585714	1.10968	1.64286
0.716981	0.690141	1.06918	2.87324
3.34375	0.438596	8.34375	1.1462
0.45098	0.680672	2.01307	1.47899
0.456376	0.458333	1.7047	1.13095
0.596273	0.416667	1.3354	1.07143
0.76506	0.496689	1.81928	0.807947
0.640845	0.303226	0.957746	1.40645
0.373239	0.309392	0.93662	2.18232
0.506494	0.480874	1.45455	1.06557
1.13559	0.944099	1.54237	5.06832
4.09524	0.365517	3.10714	1.29655
0.478632	0.51497	2.17094	1.25749
0.84	0.388235	1.23	1.01765
0.429825	1.15108	0.894737	2.89928
1.66038	1.15789	1.13208	1.57895
0.788462	0.631902	5.43269	1.49693
1	0.568966	1.83168	2.27586
0.690476	0.529032	1.84127	1.3871
1.79167	1.06061	2.425	1.62121
0.262821	0.544379	12.4551	1.78698
0.848485	0.439394	3.03788	1.84091
0.597403	0.306748	2.84416	1.28221
0.396226	0.763636	7.9434	0.860606
0.593103	0.441718	1.2069	1.51534
0.470297	0.539683	4.05941	1.2328
0.556452	1.2028	1.53226	1.91608
1.28431	0.731343	2.35294	1.5
1.65333	0.425806	1.99333	2.8
0.371622	0.355705	1.41892	1.4698
0.487395	0.333333	1.44538	1.15819
0.57971	0.393939	1.86232	2.41212
1.64865	0.567568	0.831081	1.56757
0.685484	0.55102	1	1.36054
0.333333	0.551948	2.75661	1.56494
0.809524	0.555556	1.25397	1.54938
1.09322	0.6	1.26271	0.94375
0.34375	0.597765	0.7625	2.27933
0.565217	0.451613	2.05072	2.29677
0.708333	0.548148	0.833333	2.54815
0.719626	0.424084	0.841121	1.56545
0.792453	1.46377	1.92453	6.21739
0.652482	0.66474	1.49645	1.7341
0.621469	0.50289	1.49153	0.953757
0.558621	0.352601	1.22069	2.04046
0.566667	3.01418	1.16667	1.4539
0.715596	0.903614	2.38532	2.41566
0.565891	0.427586	0.837209	1.53793
3.4065	0.524194	1.19512	1.91129
0.704698	0.780303	2.12081	5.11364
0.755396	0.496894	1.39568	0.987578
0.98374	0.573099	1.49593	0.964912
0.786207	0.377358	1.77931	1.69811
1.17123	2.46617	1.43836	1.74436
1.61062	0.632124	1.88496	2.28497
1.40278	0.566038	5.78472	1.24528
0.513514	0.5	2.7027	1.93548
0.605263	0.6125	8.18421	1.4125
2.10588	0.483516	2.45882	2.37363
0.598131	0.312883	1.34579	1.1411
0.327957	0.644172	1.45161	0.852761
0.40625	0.506849	1.71875	1.06164
0.524194	0.508108	1.78226	1.24324
0.482759	0.621622	1.46897	2.17568
0.592	0.607843	1.792	7.17647
0.515152	0.57554	0.863636	1.53957
0.682759	0.791304	1.12414	2
1.17978	0.597315	1.31461	1.48322
0.432432	1.03636	1.5045	1.91818
0.793103		0.889655
0.512821		8.94017
1.33566		1.48951
0.398601		1.65035
0.68595		1.92562
0.543624		1.02013
1.14		1.20667
0.555556		1.75817
